# Supplementary material for: Arginine Homopeptide of 11 Residues as a Model of Cell-Penetrating Peptides in the Interaction with Bacterial Membranes
Source: Membranes (Basel). 2022 Nov 24;12(12):1180. doi: 10.3390/membranes12121180 (PMC9788509; doi:10.3390/membranes12121180)
Supplement: Supplementary file 1 [file membranes-12-01180-s001.zip]

Archive with 1 entries (1 files):
- membranes-2027351-supplementary.pdf
